# Supplementary material for: A ”Clickable” Probe for Active MGMT in Glioblastoma Demonstrates Two Discrete Populations of MGMT
Source: Cancers (Basel). 2020 Feb 14;12(2):453. doi: 10.3390/cancers12020453 (PMC7072665; doi:10.3390/cancers12020453)
Supplement: Supplementary file 1 [file cancers-12-00453-s001.zip]

Archive with 1 entries (1 files):
- cancers-708168-supplementary.docx
